# Supplementary material for: Systemic and Mucosal Humoral Immune Responses to Lumazine Synthase 60-mer Nanoparticle SARS-CoV-2 Vaccines
Source: Vaccines (Basel). 2025 Jul 23;13(8):780. doi: 10.3390/vaccines13080780 (PMC12390229; doi:10.3390/vaccines13080780)
Supplement: Supplementary file 1 [file vaccines-13-00780-s001.zip]

Archive with 1 entries (1 files):
- vaccines-3676184-supplementary.pdf
